# Supplementary material for: The Landscape of Accessible Chromatin and Developmental Transcriptome Maps Reveal a Genetic Mechanism of Skeletal Muscle Development in Pigs
Source: Int J Mol Sci. 2023 Mar 29;24(7):6413. doi: 10.3390/ijms24076413 (PMC10094211; doi:10.3390/ijms24076413)
Supplement: Supplementary file 1 [file ijms-24-06413-s001.zip]

Archive with 1 entries (1 files):
- ijms-2277085-supplementary.pdf
